# Supplementary material for: Vitamin A deficiency impairs neutrophil-mediated control of Salmonella via SLC11A1 in mice
Source: Nat Microbiol. 2024 Feb 19;9(3):727–36. doi: 10.1038/s41564-024-01613-0 (PMC10914596; doi:10.1038/s41564-024-01613-0)
Supplement: Supplementary file 3 — Source data for all figure panels. [file 41564_2024_1613_MOESM3_ESM.xlsx]

## Sheet: Figure 1A
	Figure 1	Experiment description	Groups and N				Statistical analysis
	A	Experimental design	N/A				N/A

## Sheet: Figure 1B
	Figure 1	Experiment description	Mice	Groups and N				Statistical analysis
	B	Hepatic Retinol C vs VAD and Un vs Stm x2	Sex	Control + Uninfected	VAD + Uninfected	Control + Stm	VAD + Stm	log transformed data and ordinary one-way anova with post hoc Tukey's multiple comparisons test
				n=6	n=8	n=6	n=12
			All groups include Male and Female mice	206.922	0.932608	214.368	0.642733
				242.202	0.985783	181.692	0.25952
				288.002	0.13495	218.921	0.230734
				152.824	7.01439	246.923	0.762118
				169.099	5.35567	165.036	0.171814
				247.299	0.199081	133.269	0.46274
					0.214173		0.251689
					0.238204		0.231949
							0.498736
							0.1
							0.666789
							0.1

## Sheet: Figure 1C
	Figure 1	Experiment description	Mice	Groups and N		Statistical analysis
	C	CFU (log10) Spleen D1 x21	Sex	Control + Stm	VAD + Stm	log transformed data and either unpaired two-tailed Student's t test or two-tailed Mann-Whiteny test
				n=6	n=5
			All groups include Male and Female mice	4.04885	5.36394
				3.61003	5.34846
				3.94885	5.77815
				0	5.351
				3.90892	5.95086
				3.98449
		CFU (log10) Spleen D2 x20		Control + Stm	VAD + Stm
				n=5	n=7
				3.43222	5.66666
				4.15712	6.46626
				3.95603	4.63122
				4.2135	6.77244
				4.37911	5.1057
					5.44835
					5.48667
		CFU (log10) Spleen D3 x14		Control + Stm	VAD + Stm
				n=7	n=9
				2.16273	7.59159
				3.90823	5.67218
				4.49069	6.70061
				5.0597	5.51663
				5.07449	5.90309
				4.79005	7.68723
				4.94729	7.32222
					6.21602
					6.38535
		CFU (log10) Spleen D3 + retinol trx x16 x18		Control + Stm + Retinol	VAD + Stm + Retinol	log transformed data and unpaired two-tailed Student's t test test
				n=6	n=16
				4.55145	4.58682
				4.90618	4.41497
				4.69897	4.81291
				4.68373	5.11638
				4.46702	5.09244
				5.01424	5.27941
					5.08079
					5.33032
					5.04792
					5.12245
					4.97128
					4.88579
					5.03476
					4.67415
					4.74819
					4.72964

## Sheet: Figure 1D
	Figure 1	Experiment description	Mice	Groups and N		Statistical analysis
			Sex
	D			Control + Stm	VAD + Stm	log transformed data and two-tailed Mann-Whitney test
		CFU (log10) Blood D1 x21	All groups include Male and Female mice	n=6	n=5
				0	3.0607
				0.455932	3.56229
				0	2.23679
				0	2.7344
				0.522879	2.98528
				0.522879
		CFU (log10) Blood D2 x20		Control + Stm	VAD + Stm
				n=5	n=7
				0.60206	1.77815
				0	2.76592
				0	2.20952
				0	3.94939
				0	0.522879
					2.21484
					2.15173
		CFU (log10) Spleen D3 x14		Control + Stm	VAD + Stm
				n=7	n=9
				0	4.35539
				0	2.48495
				0.346788	2.47227
				0.221849	1.41017
				1.43933	1.83463
				0.221849	4.46025
				0	3.81124
					2.07004
					2.38917
		CFU (log10) Spleen D3 + retinol trx x16 x18		Control + Stm + Retinol	VAD + Stm + Retinol	log transformed data and unpaired two-tailed Student's t test test
				n=6	n=16
				0	0
				0.823909	0
				0	0.221849
				0.30103	1
				0	0.522879
				1.05799	1
					1.51188
					1.24033
					1.42597
					2.40083
					2.7364
					2.8893
					2.7839
					2.52114
					2.32906
					2.74149

## Sheet: Figure 1E
	Figure 1	Experiment description	Groups and N				Statistical analysis
	E	FACs plots - Spleen PMNs D1 post Mock trx x21	Control + Mock	VAD + Mock			N/A
			Male A3	Male B3

## Sheet: Figure 1F
	Figure 1	Experiment description	Mice	Groups and N				Statistical analysis
			Sex
	F	%PMNs Sp D1 x21		Control + Mock	VAD + Mock	Control + Stm	VAD + Stm	arc sin transformed data and unpaired two-tailed student's t test
			All groups include Male and Female mice	n=6	n=6	n=6	n=5
				4.24	41.5	29	55.2
				21	19.2	22.1	42.8
				13.1	32.8	17.9	57
				15	17.6	4.24	50
				12.8	16.4	13.5	54.5
				12.6	20.8	25.4

## Sheet: Figure 1G
	Figure 1	Experiment description	Groups and N		Statistical analysis
	G	FACs plots - Sp PMNs D1 post-Stm x21	Control + Stm	VAD + Stm	N/A
			Male E3	Male F2

## Sheet: Figure 1H
	Figure 1	Experiment description	Mice	Groups and N				Statistical analysis
	H	MFI Ly6G Sp D1 x21	Sex	Control + Mock	VAD + Mock	Control + Stm	VAD + Stm	Unpaired two-tailed Student's t test
				n=6	n=6	n=6	n=5
			All groups include Male and Female mice	18853	23989	26637	10747
				23316	22932	27410	13669
				31489	26892	20617	8854
				29236	20911	20232	5951
				30160	21871	21462	7111
				27021	21666	22502

## Sheet: Figure 1I
	Figure 1	Experiment description	Mice	Groups and N				Statistical analysis
	I	MFI SSC PMNs Sp D1 x21	Sex	Control + Mock	VAD + Mock	Control + Stm	VAD + Stm	log transformed data and unpaired two-tailed Student's t test
				n=6	n=6	n=6	n=5
			All groups include Male and Female mice	52532	65237	65556	53563
				67338	62436	72278	55417
				78732	61231	74610	55687
				78925	72278	46872	50777
				77966	75527	70534	52405
				83903	70362	72101
		Experiment description	Mice	Groups and N				Statistical analysis
		MFI SSC PMNs Sp D2 x20	Sex	Control + Stm	VAD + Stm			log transformed data and two-tailed unpaired Student's t test
				n=5	n=7
			All groups include Male and Female mice	88546	75897
				92086	74610
				87041	81475
				82883	69849
				80485	77586
					72809
					76643

## Sheet: Figure 1J
	Figure 1	Experiment description	Groups and N				Statistical analysis
	J	FACs plots Sp PMNs + Retinol x18	Control + Stm + PBS	VAD + Stm + PBS	Control + Stm + Retinol	VAD + Stm + Retinol	N/A
			Male A5	Male B10	Male A1	Male B3

[truncated: 2 more sheets: Figure 1K, Figure 1L]
