# Supplementary material for: Vitamin A deficiency impairs neutrophil-mediated control of Salmonella via SLC11A1 in mice
Source: Nat Microbiol. 2024 Feb 19;9(3):727–36. doi: 10.1038/s41564-024-01613-0 (PMC10914596; doi:10.1038/s41564-024-01613-0)
Supplement: Supplementary file 4 — Source data for all figure panels. [file 41564_2024_1613_MOESM4_ESM.xlsx]

## Sheet: Fig 2A
	Figure 2	Experiment description	Mice	Groups and N				Statistical analysis
	A	BM PMN numbers D1 x21	Sex	Control + Uninfected	VAD + Uninfected	Control + Stm	VAD + Stm	log transformed data and unpaired two-tailed students t test
				n=6	n=6	n=6	n=5
			All groups include Male and Female mice	191635	163135	210437	18058.8
				236580	116006	126774	20948.6
				163062	99333.3	181420	10966.6
				94517.9	90131.3	104122	7620.6
				82215.9	146359	138941	13418.2
				85057.4	104281	90785.8

## Sheet: Fig 2B
	Figure 2	Experiment description	Mice	Groups and N				Statistical analysis
	B	MFI Ly6G BM PMNs D1 x21	Sex	Control + Uninfected	VAD + Uninfected	Control + Stm	VAD + Stm	log transformed data and unpaired two-tailed students t test
				n=6	n=6	n=6	n=5
			All groups include Male and Female mice	15100	13796	13606	3716
				14349	13860	15135	4585
				16808	15491	14086	3352
				16306	14822	15135	2578
				16926	15030	13638	3016
				18115	14316	13732

## Sheet: Fig 2C
	Figure 2	Experiment description	Groups and N				Statistical analysis
	C	FACs plots BM PMNs x18	Control + Stm + PBS	VAD + Stm + PBS	Control + Stm + Retinol	VAD + Stm + Retinol	N/A
			Male A5	Male B10	Male A1	Male B3

## Sheet: Fig 2D
	Figure 2	Experiment description	Mice	Groups and N				Statistical analysis
	D	BM PMN numbers D3pi x18	Sex	Control + Stm + PBS	VAD + Stm + PBS	Control + Stm + Retinol	VAD + Stm + Retinol	log transformed data and ordinary one-way anova with post hoc Tukey's multiple comparisons test
				n=6	n=6	n=6	n=9
			All groups include Male and Female mice	110468	9442.6	195521	147709
				150395	116524	159636	188419
				131792	29418.8	178291	155806
				144672	139068	107351	140453
				127976	115470	199273	118497
				121650	96037.1	187374	117012
							177430
							149221
							126012

## Sheet: Fig 2E
	Figure 2	Experiment description	Mice	Groups and N				Statistical analysis
	E	MFI Ly6G BM PMNs D3pi x18	Sex	Control + Stm + PBS	VAD + Stm + PBS	Control + Stm + Retinol	VAD + Stm + Retinol	log transformed data and ordinary one-way anova with post hoc Tukey's multiple comparisons test
				n=6	n=6	n=6	n=9
			All groups include Male and Female mice	19995	3386	19948	18808
				20280	19120	21512	19761
				21060	3808	19256	20184
				19165	18589	19995	21060
				21923	17125	18764	22932
				21210	13512	20472	18458
							16691
							17205
							17367

## Sheet: Fig 2F
	Figure 2	Experiment description	Mice	Groups and N				Statistical analysis
	F	MFI SSC-A BM PMNs D1pi x21	Sex	Control + Mock	VAD + Mock	Control + Stm	VAD + Stm	Log transformed data and unpaired two-tailed student's t test
				n=6	n=6	n=6	n=5
			All groups include Male and Female mice	64919	62133	60638	43588
				65876	62436	62741	45419
				63356	63821	63202	51397
				62894	64289	65078	46420
				64133	67010	63510	47443
				63048	65237	61831

## Sheet: Fig 2G
	Figure 2	Experiment description	Mice	Groups and N				Statistical analysis
	G	MFI SSC-A BM PMNs D3pi x18	Sex	Control + Stm + PBS	VAD + Stm + PBS	Control + Stm + Retinol	VAD + Stm + Retinol	log transformed data and ordinary one way anova with post hoc Tukey's multiple comparisons test
				n=6	n=6	n=6	n=9
			All groups include Male and Female mice	67338	54482	64603	68498
				67503	65556	67010	66522
				67174	62436	64919	66198
				68498	65396	67338	67503
				69002	65556	70019	68165
				68498	62589	67999	63821
							64133
							65556
							64446

## Sheet: Fig 2H
	Figure 2	Experiment description	Mice	Groups and N				Statistical analysis
	H	MPO expression D3pi x22 x24	Sex	Control + Stm + PBS	VAD + Stm + PBS	Control + Stm + Retinol	VAD + Stm + Retinol	log transformed data and ordinary one way anova with post hoc Tukey's multiple comparisons test
				n=6	n=6	n=6	n=7
			All groups include Male and Female mice	8.57	68.84	22.3	11.86
				6.17	37.41	18.29	11.18
				27.96	45.09	22.6	24.22
				20.61	266.95	34.02	30.15
				136.57	41.24	22.63	23.28
				29.78	18.01	44.65	16.82
							29

## Sheet: Fig 2I
	Figure 2	Experiment description	Mice	Groups and N				Statistical analysis
	I	Ltf expression D3pi x22 x24	Sex	Control + Stm + PBS	VAD + Stm + PBS	Control + Stm + Retinol	VAD + Stm + Retinol	log transformed data and ordinary one way anova with post hoc Tukey's multiple comparisons test
				n=6	n=6	n=6	n=7
			All groups include Male and Female mice	3171.01	876.17	3458.66	3720.14
				4879.35	1066.44	3499.98	2814.28
				2234.79	1241.71	2155.44	3505.99
				1958.15	2303.44	1635.14	2898.37
				3145.9	2369.8	2870.68	3141.33
				3426.77	1289.62	1973.28	2846.37
							2827.86

## Sheet: Fig 2j
	Figure 2	Experiment description	Mice	Groups and N				Statistical analysis
	J	Mmp9 expression D3pi x22 x24	Sex	Control + Stm + PBS	VAD + Stm + PBS	Control + Stm + Retinol	VAD + Stm + Retinol	log transformed data and ordinary one way anova with post hoc Tukey's multiple comparisons test
				n=6	n=6	n=6	n=7
			All groups include Male and Female mice	224.87	26.95	219.4	255.77
				253.97	24.46	253.44	286.65
				266.5	25.18	266.66	241.1
				277.69	75.65	268.92	266.91
				167.46	124.21	275.84	264.35
				209.69	164.78	179.79	226.13
							254.88

[truncated: 2 more sheets: Fig 2K, Fig 2L]
