# Supplementary material for: Vitamin A deficiency impairs neutrophil-mediated control of Salmonella via SLC11A1 in mice
Source: Nat Microbiol. 2024 Feb 19;9(3):727–36. doi: 10.1038/s41564-024-01613-0 (PMC10914596; doi:10.1038/s41564-024-01613-0)
Supplement: Supplementary file 5 — Source data for all figure panels. [file 41564_2024_1613_MOESM5_ESM.xlsx]

## Sheet: Figure 3A
	Figure 3	Experiment description	Mice	Groups and N						Statistical analysis
	A	Stm CFU Sp PMNs D3 pi x24	Sex	Control + Stm + PBS	VAD + Stm + PBS	Control + Stm + Retinol	VAD + Stm + Retinol	Slc11a1 +/+	Slc11a1 D169/D169	log transformed data and ordinary one-way anova with post hoc sidaks multiple comparisons test for CvsVAD groups and unpaired two tailed students test for Slc11a1 +/+ and Slc11a1 D169/D169
				n=4	n=3	n=4	n=4	n=9	n=9
			All groups include Male and Female mice	1.21	3.66	1.24	1.05	1.46073	2.57978
				1.05	2.27	1.85	0.94	2.17609	3.95904
				1.18	1.3	1.76	1.3	1.90309	4.46538
				1.53		1.54	1.21	0	1.89086
								1.04576	2.716
								0.744727	3.38021
								1.98227	3.03743
								1.07918	3.44661
								1.92942	3.47712

## Sheet: Figure 3B
	Figure 3	Experiment description	Mice	Groups and N		Statistical analysis
	B	Ex vivo Stm CFU/BM PMNs	Sex	Slc11a1 +/+	Slc11a1 D169/D169	unpaired two-tailed student's t test
				n=6	n=6
			All groups include Male and Female mice	209	2130
				90	6300
				180	5730
				189	2130
				107	4320
				151	2840

## Sheet: Figure 3C
	Figure 3	Experiment description	Mice	Groups and N				Statistical analysis
	C	log10 CFU Sp D3pi IG Slc11a1 +/+ vs Slc11a1 169/D169	Sex	Slc11a1 +/+ and Control + Stm	Slc11a1 +/+ and VAD + Stm	Slc11a1 D169/D169 and Control + Stm	Slc11a1 D169/D169 and VAD + Stm	log transformed data and unpaired two-tailed student's t test
				n=6	n=6	n=8	n=8
			All groups include Male and Female mice	0	5.03342	4.96286	5.21512
				2.90309	3	5.96328	4.58309
				0	4.30103	5.20412	6.2943
				0	5.14613	4.75587	5.16115
				0	2.69897	3.90309	3.83389
				0	4.41497	4.96221	5.59159
						5.80198	5.02085
						5.04139	6.43573

## Sheet: Figure 3D
	Figure 3	Experiment description	Mice	Groups and N				Statistical analysis
	D	log10 CFU liver D3pi IG Slc11a1 +/+ vs Slc11a1 169/D169	Sex	Slc11a1 +/+ and Control + Stm	Slc11a1 +/+ and VAD + Stm	Slc11a1 D169/D169 and Control + Stm	Slc11a1 D169/D169 and VAD + Stm	log transformed data and unpaired two-tailed student's t test
				n=6	n=6	n=8	n=8
			All groups include Male and Female mice	2.20994	3.64481	5.84067	4.43466
				2.10605	2.28679	5.10876	3.35767
				0	2.96524	5.42996	5.28461
				0	4.66421	3.99778	4.06013
				0	0	3.21201	3.00259
				0	3.384	4.25636	4.04791
						4.95533	3.91991
						3.96722	5.43173

## Sheet: Figure 3E
	Figure 3	Experiment description	Mice	Groups and N				Statistical analysis
	E	log10 CFU Sp Ly6G depletion Ab D2pi x22 x23	Sex	Control Diet + IgG isotype + Stm	Control Diet + anti-Ly6G + Stm	VAD Diet + IgG isotype + Stm	VAD Diet + anti-Ly6G + Stm	log transformed data and unpaired two-tailed student's t test
				n=5	n=6	n=5	n=7
			Only male mice used	3.01099	4.82179	4.36318	4.12494
				2.86967	4.21336	4.70074	5.02154
				4.24304	5.1579	4.02274	4.85733
				3.4664	4.83345	6.48287	3.71193
				3.82391	3.96221	4.95824	7.85278
					4.41599		4.23139
							5.95424

## Sheet: Figure 3F
	Figure 3	Experiment description	Mice	Groups and N			Statistical analysis
	F	log10 CFU Spleen PMN adoptive transfer x29 x32	Sex	VAD + Stm + PBS	VAD + Stm + PMN transfer Slc11a1 +/+	VAD + Stm + PMN transfer Slc11a1 D169/D169	log transformed data and unpaired one tailed student's t test
				n=4	n=6	n=6
			Only male mice used	6.81583	5.08023	7.7839
				8.10334	5.60513	8.09779
				7.12902	6.76955	5.24587
				6.70057	7.43573	5.23564
					6.0463	7.65517
					6.3582	7.00565

## Sheet: Figure 3G
F
	Figure 3	Experiment description	Mice	Groups and N			Statistical analysis
	G	log10 CFU Blood PMN adoptive transfer x29 x32	Sex	VAD + Stm + PBS	VAD + Stm + PMN transfer Slc11a1 +/+	VAD + Stm + PMN transfer Slc11a1 D169/D169	log transformed data and unpaired one tailed student's t test
				n=4	n=6	n=6
			Only male mice used	3.03342	2.15836	5.02119
				4.68574	1.14613	4.91733
				3.77815	2.23553	1.92942
				3.72545	4.44405	2.79395
					2.751	5.15173
					2.77452	4.81217
