# Supplementary material for: Vitamin A deficiency impairs neutrophil-mediated control of Salmonella via SLC11A1 in mice
Source: Nat Microbiol. 2024 Feb 19;9(3):727–36. doi: 10.1038/s41564-024-01613-0 (PMC10914596; doi:10.1038/s41564-024-01613-0)
Supplement: Supplementary file 6 — Source data for all figure panels. [file 41564_2024_1613_MOESM6_ESM.xlsx]

## Sheet: Figure 4A
	Figure 4	Experiment description	Mice	Groups and N			Statistical analysis
	A	log10 CFU of spleen 3 days post-IG Stm infection of Slc11a1 D169/D169 mice that received bone marrow neutrophils from Slc11a1 +/+ or Slc11a1 D169/D169 donors	Sex	PBS	Slc11a1 +/+ neutrophils	Slc11a1 D169/D169 neutrophils	log transformed data and unpaired one-tailed Student's t test
				n=5	n=5	n=6
			All groups include Male and Female mice	6.58771	4	5.33646
				4.83315	3.84011	6.12057
				4.97267	5.33445	6.47422
				4.78888	3.0607	5.36361
				4.75358	3.52892	5.43616
						4.14301

## Sheet: Figure 4B
	Figure 4	Experiment description	Mice	Groups and N			Statistical analysis
	B	log10 CFU of blood 3 days post-IG Stm infection of Slc11a1 D169/D169 mice that received bone marrow neutrophils from Slc11a1 +/+ or Slc11a1 D169/D169 donors	Sex	PBS	Slc11a1 +/+ neutrophils	Slc11a1 D169/D169 neutrophils	log transformed data and unpaired one-tailed Student's t test
				n=4	n=5	n=6
			All groups include Male and Female mice	0	1.42651	1.8651
				1.52244	0	2.34242
				2.25527	1.30103	2.66276
				2.41497	0	2.16732
					0	2.54033
						1.30103

## Sheet: Figure 4C
	Figure 4	Experiment description	Mice	Groups and N				Statistical analysis
	C	CFU of Stm from an ex vivo bone marrow neutrophil killing assay. Neutrophils isolated from Slc11a1 +/+ Cepbe +/+, Slc11a1 +/+ Cepbe -/-, Slc11a1 D169/D169 Cepbe +/+, Slc11a1 D169/D169 Cepbe -/-	Sex	Slc11a1 +/+ Cepbe +/+	Slc11a1 +/+ Cepbe -/-	Slc11a1 D169/D169 Cepbe +/+	Slc11a1 D169/D169 Cepbe -/-	Kruskal-Wallis one-way ANOVA with post-hoc Dunn's multiple comparisons test
				n=9	n=9	n=9	n=9
			All groups include Male and Female mice	720	4150	1280	4200
				880	2840	6100	8900
				400	2180	7700	6600
				340	2220	2200	21400
				440	3400	7900	6500
				130	1720	8000	5200
				510	1310	3700	10900
				120	3000	3270	12900
				370	990	630	4900

## Sheet: Figure 4D
	Figure 4	Experiment description	Mice	Groups and N				Statistical analysis
	D	CFU of Stm from an ex vivo peritoneal macrophage killing assay. Neutrophils isolated from Slc11a1 +/+ Cepbe +/+, Slc11a1 +/+ Cepbe -/-, Slc11a1 D169/D169 Cepbe +/+, Slc11a1 D169/D169 Cepbe -/-	Sex	Slc11a1 +/+ Cepbe +/+	Slc11a1 +/+ Cepbe -/-	Slc11a1 D169/D169 Cepbe +/+	Slc11a1 D169/D169 Cepbe -/-	Ordinary one-way ANOVA with post-hoc Sidaks multiple comparisons test
				n=3	n=3	n=3	n=3
			All groups include Male and Female mice	2350	3530	11300	11000
				2520	2660	13000	13500
				1320	2030	13900	19100

## Sheet: Figure 4E
	Figure 4	Experiment description	Mice	Groups and N				Statistical analysis
	E	log10 CFU of Stm in spleen 3 days post-infection from Slc11a1 +/+ Cepbe +/+, Slc11a1 +/+ Cepbe -/-, Slc11a1 D169/D169 Cepbe +/+, Slc11a1 D169/D169 Cepbe -/-	Sex	Slc11a1 +/+ Cepbe +/+	Slc11a1 +/+ Cepbe -/-	Slc11a1 D169/D169 Cepbe +/+	Slc11a1 D169/D169 Cepbe -/-	log transformed data and either a unpaired two tailed Student's t test or two tailed Mann Whitney
				n=15	n=16	n=11	n=4
			All groups include Male and Female mice	4.69897	4.88593	6.14922	6.55267
				0	5.27416	6.1271	6.90146
				0	5.05308	6.08991	6.49554
				0	5.19033	6.60206	6.78817
				5.24304	4.66652	6.3784
				5.43297	5.08991	6.84261
				5.38021	4.90309	6.62014
				1.233	5.50243	6.14301
				3.90902	5.69373	6.19866
				5.30103	5.13354	5.82543
				4.07918	5.44404	6.07555
				5.06446	5.27875
				4.87564	5.42651
				5.17898	5.59106
				4.57519	5.45179
					5.64933

## Sheet: Figure 4F
	Figure 4	Experiment description	Mice	Groups and N				Statistical analysis
	F	CFU of Stm in blood 3 days post-infection from Slc11a1 +/+ Cepbe +/+, Slc11a1 +/+ Cepbe -/-, Slc11a1 D169/D169 Cepbe +/+, Slc11a1 D169/D169 Cepbe -/-	Sex	Slc11a1 +/+ Cepbe +/+	Slc11a1 +/+ Cepbe -/-	Slc11a1 D169/D169 Cepbe +/+	Slc11a1 D169/D169 Cepbe -/-	log transformed data and either a unpaired two tailed Student's t test or two tailed Mann Whitney
				n=15	n=16	n=11	n=4
			All groups include Male and Female mice	1.00432	1.71933	2.88138	3.0607
				0	2.39445	2.79449	2.85552
				0	1.81358	2.73957	3.00432
				0	1.57749	3.22789	3.00432
				1.75664	3.1038	3.2833
				0.843855	0	3.48144
				0.638489	1.7364	2.88818
				0	0	2.88818
				0	0	2.67394
				0	1.42651	2.87967
				1.47129	2.09342	3.49415
				0	2.40312
				1.85914	1.68124
				0.864511	2.58659
				1.83187	2.54654
					3.11727
