# Supplementary material for: Vitamin A deficiency impairs neutrophil-mediated control of Salmonella via SLC11A1 in mice
Source: Nat Microbiol. 2024 Feb 19;9(3):727–36. doi: 10.1038/s41564-024-01613-0 (PMC10914596; doi:10.1038/s41564-024-01613-0)
Supplement: Supplementary file 7 — Source data for all figure panels. [file 41564_2024_1613_MOESM7_ESM.xlsx]

## Sheet: Supp. Figure 1A
	Supp. Figure 1	Experiment description	Mice	Groups and N				Statistical analysis
	A	Percent weight change 1 and 3 days post-Stm infection in control diet and VAD diet mice x21 x14	Sex	Control Diet + Stm Day 1 post infection	VAD Diet + Stm Day 1 post-infection	Control Diet + Stm Day 3 post infection	VAD Diet + Stm Day 3 post-infection	none performed
				n=6	n=5	n=7	n=9
			All groups include Male and Female mice	-3.16	-5.09	0.63	-5.39
				-0.66	-10.64	0.47	-15.77
				0.32	-14.13	-0.04	-1.43
				0	-6.57	0.74	-1.63
				1.05	-6.48	-2.31	-1.76
				-5.4		0.41	-15.01
						2.18	-18.11
							-4.21
							-2.68

## Sheet: Supp. Figure 1B
	Supp. Figure 1	Experiment description	Mice	Groups and N				Statistical analysis
	B	Hepatic retinol concentration umol/g x18	Sex	Control Diet + PBS	Control Diet + Retinol palmitate	VAD Diet + PBS	VAD Diet + Retinol palmitate	log10 transformed data and one-way analysis of variance (ANOVA) with post-hoc Tukey test
				n=6	n=6	n=6	n=9
			All groups include Male and Female mice	0.868	4.058	0.18	2.302
				0.577	2.62	0.086	2.324
				1.824	2.972	0.214	3.023
				2.782	8.453	0.125	2.874
				1.167	6.955	0.073	4.767
				0.754	3.874	0.034	7.654
							3.536
							3.024
							3.103

## Sheet: Supp. Figure 1C
	Supp. Figure 1	Experiment description	Mice	Groups and N						Statistical analysis
			Sex	Day 1 post-Stm infection or mock treatment				Day 3 post-Stm infection
	C	KC transcript levels in splenic tissue of mock and Stm infected VAD or control mice x14 x21		Control Mock	VAD Mock	Control + Stm	VAD + Stm	Control + Stm	VAD + Stm	log10 transformed data and one-way analysis of variance (ANOVA) with post-hoc Tukey test
			All groups include Male and Female mice	n=6	n=6	n=6	n=5	n=7	n=9
				64.13	90.93	85.77	1021.44	11.64	351.48
				53.27	38.48	44.97	3138.81	63.03	170.09
				45.98	30.18	68.61	3298.7	181.5	524.61
				166.74	24.76	74.41	1169.08	74.75	190.75
				27.47	209.09	31.31	18734.2	45.77	216.41
				52.94	70.85	68.07		126.71	576.63
								116.7	342.33
									234.1
									467.7

## Sheet: Supp. FIgure 1D
	Supp. Figure 1	Experiment description	Mice	Groups and N		Statistical analysis
	D	IL-6 levels ng/mL in serum in mice 2hours after IP inection with 20ug of LPS	Sex	Control Diet	VAD Diet	none
				n=6	n=7
			All groups include only Male mice	26107.8	33152.6
				19853.4	33152.6
				19954.3	27219
				33152.6	22830.2
				21107.8	19011.2
					19010.3

## Sheet: Supp. Figure 1E
	Supp. Figure 1	Experiment description	Mice	Groups and N		Statistical analysis
	E	TNF-alpha levels pg/mL in serum in mice 2hours after IP inection with 20ug of LPS	Sex	Control Diet	VAD Diet	none
				n=5	n=6
			All groups include only Male mice	918.235	1354.41
				765	1782.94
				438.235	750
				1051.18	554.412
				613.824	514.706
					791.471

## Sheet: Supp. Figure 1F
	Supp. Figure 1	Experiment description	Groups and N		Statistical analysis
	F	Representative FACs plots of splenic neutrophil frequency from mock infected female mice fed control or VAD diets x21	Control Diet	VAD Diet	n/a
			Female C1	Female D3

## Sheet: Supp. Figure 1G
	Supp. Figure 1	Experiment description	Groups and N		Statistical analysis
	G	Representative FACs plots of splenic neutrophil frequency from Stm infected female mice fed control or VAD diets x21	Control Diet + Stm	VAD Diet + Stm	n/a
			Female G3	Female H3

## Sheet: Supp. Figure 1H
	Supp. Figure 1	Experiment description	Groups and N				Statistical analysis
	H	Representative FACs plots of splenic neutrophil frequency from Stm infected female mice fed control or VAD diets and pre-treated with PBS or retinyl palmitate (600 IU IG) x18	Control Diet + Stm + PBS	VAD Diet + Stm + PBS	Control Diet + Stm + retinyl palmitate	VAD Diet + Stm + retinyl palmitate	n/a
			Female C6	Female D5	Female C1	Female D4

## Sheet: Supp. FIgure 1i
	Supp. Figure 1	Experiment description	Groups and N				Statistical analysis
	I	Flow cytometry gating strategy for analysis of bone marrow and spleen neutrophils	NA				n/a
