# Supplementary material for: Vitamin A deficiency impairs neutrophil-mediated control of Salmonella via SLC11A1 in mice
Source: Nat Microbiol. 2024 Feb 19;9(3):727–36. doi: 10.1038/s41564-024-01613-0 (PMC10914596; doi:10.1038/s41564-024-01613-0)
Supplement: Supplementary file 8 — Source data for all figure panels. [file 41564_2024_1613_MOESM8_ESM.xlsx]

## Sheet: Supp. Figure 2A
	Supp. Figure 2	Experiment description	Mice	Groups and N				Statistical analysis
	A	%PMN of bone marrow CD11b+ population D1 x21	Sex	Control + Uninfected	VAD + Uninfected	Control + Stm	VAD + Stm	arcsin transformed data and unpaired two-tailed students t test
				n=6	n=6	n=6	n=5
			All groups include Male and Female mice	79.4	84.3	83.2	51.8
				79.1	83.1	81.8	57.4
				81.2	81.2	79.1	43
				81.2	80.3	79.3	36.4
				82.1	81.2	81.4	44.1
				79.4	79.5	78.8

## Sheet: Supp. Figure 2B
	Supp. Figure 2	Experiment description	Mice	Groups and N			Statistical analysis
	B	Lactoferrin levels from bone marrow neutrophils isolated from control and VAD mice either pretreated with PBS or retinyl palmitate	Sex	Control diet + PBS	VAD diet + PBS	VAD diet + retinyl palmitatie (ie Retinol)	n/a
				n=6	n=6	n=6
			All groups include Male and Female mice

## Sheet: Supp. Figure 2C
	Supp. Figure 2	Experiment description	Mice	Groups and N		Statistical analysis
	C	log10 CFU of Stm associated neutrophil enriched cell suspension from control and VAD mice 3 days post-infection.	Sex	Control + Uninfected	VAD + Uninfected	log transformed data and unpaired two-tailed students t test
				n=3	n=5
			All groups include Male and Female mice	2.24325	3.05887
				2.33172	2.94946
				2.3938	2.7223
					3.13236
					2.5784

## Sheet: Supp. Figure 2D
	Supp. Figure 2	Experiment description	Mice	Groups and N		Statistical analysis
	D	Representative FACs plots of neutrophils enriched from a splenic cell suspension from control and VAD mice	Sex	Control Diet	VAD Diet	n/a
			All groups include Male and Female mice

## Sheet: Supp. Figure 2E
	Supp. Figure 2	Experiment description	Mice	Groups and N		Statistical analysis
	E	Representative images of Giemsa-stained neutrophils enriched from a splenic cell suspension from control and VAD mice	Sex	Control Diet	VAD Diet	n/a
			Male mice only
