# Supplementary material for: Vitamin A deficiency impairs neutrophil-mediated control of Salmonella via SLC11A1 in mice
Source: Nat Microbiol. 2024 Feb 19;9(3):727–36. doi: 10.1038/s41564-024-01613-0 (PMC10914596; doi:10.1038/s41564-024-01613-0)
Supplement: Supplementary file 9 — Source data for all figure panels. [file 41564_2024_1613_MOESM9_ESM.xlsx]

## Sheet: Supp Figure 3A
	Supp. Figure 3	Experiment description	Mice	Groups and N			Statistical analysis
	A	log10 CFU liver - PMN adoptive transfer x29 x32	Sex	VAD + Stm + PBS	VAD + Stm + PMN transfer Slc11a1 +/+	VAD + Stm + PMN transfer Slc11a1 D169/D169	log transformed data and unpaired one-tailed t test
			Male mice only for all groups	n=4	n=6	n=6
				6.66421	4.00924	6.92555
				8.21227	4.95613	7.28948
				6.93654	6.09026	4.55108
				6.22915	7.30811	4.6623
					5.35521	7.57717
					5.6834	6.85355

## Sheet: Supp Figure 3B
	Supp. Figure 3	Experiment description	Mice	Groups and N				Statistical analysis
	B	Number of splenic neutrophils 2 days post-Stm infection from control and VAD mice treated with a neutrophil tissue depleting antibody or isotype control	Sex	Control Diet + IgG isotype + Stm	Control Diet + anti-Ly6G + Stm	VAD Diet + IgG isotype + Stm	VAD Diet + anti-Ly6G + Stm	log transformed data andUnpaired two-tailed Student's t test
			Male mice only for all groups	n=5	n=6	n=5	n=7
				10076.1	3257.7	16991.5	4892.4
				8824.9	2508.4	14247.9	11370.8
				13084.2	4709.8	18056.4	2557.5
				5255.7	6765.9	24421.4	5613.3
				11902.9	4217.4	13834.6	12409.7
					1790.3		6615.4
							19901

## Sheet: Supp Figure 3C
	Supp. Figure 3	Experiment description	Groups and N				Statistical analysis
	C	Flow cytometry gating strategy for analysis of spleen neutrophils and monocytes after neutrophil depleting antibody	NA				n/a

## Sheet: Supp Figure 3D
	Supp. Figure 3	Experiment description	Mice	Groups and N				Statistical analysis
	D	log10 CFU Liver Ly6G depletion Ab D2pi x22 x23	Sex	Control Diet + IgG isotype + Stm	Control Diet + anti-Ly6G + Stm	VAD Diet + IgG isotype + Stm	VAD Diet + anti-Ly6G + Stm	log transformed data and unpaired two-tailed Student's t test
			Male mice only for all groups	n=5	n=6	n=5	n=7
				2.03152	3.74632	3.69281	3.04576
				1.76195	3.1928	3.91255	3.95318
				3.18885	3.90867	3.04818	3.92875
				1.8617	3.14468	5.64143	3.83815
				2.38722	2.77527	3.09691	6.88613
					3.42089		3.27775
							4.75239

## Sheet: Supp Figure 3E
	Supp. Figure 3	Experiment description	Groups and N		Statistical analysis
	E	Representative FACs plots of neutrophils isolated from bone marrow of healthy donor mice to be adoptively transferred	Slc11a1 +/+	Slc11a1 D169/D169	n/a
