# Supplementary material for: Vitamin A deficiency impairs neutrophil-mediated control of Salmonella via SLC11A1 in mice
Source: Nat Microbiol. 2024 Feb 19;9(3):727–36. doi: 10.1038/s41564-024-01613-0 (PMC10914596; doi:10.1038/s41564-024-01613-0)
Supplement: Supplementary file 10 — Source data for all figure panels. [file 41564_2024_1613_MOESM10_ESM.xlsx]

## Sheet: Supp Figure 4A
	Supp. Figure 4	Experiment description	Mice	Groups and N			Statistical analysis
	A	log10 CFU Liver from Slc11a1 D169/D169 mice receiving BM neutrophils from either Slc11a1 +/+ or Slc11a1 D169/D169	Sex	PBS	Slc11a1 +/+ PMNS	Slc11a1 D169/D169 PMNs	log transformed data and unpaired one-tailed Student's t test
			All groups include Male and Female mice	5.80346	3.2878	4.41162
				3.94399	3.16732	5.35218
				4.12057	4.46835	5.65031
				4.65128	3.21484	5.40483
				4.48855	3.06446	5.57054
						3.5092

## Sheet: Supp Figure 4B
	Supp. Figure 4	Experiment description	Mice	Groups and N		Statistical analysis
	B	Expression of Slc11a1 in bone marrow macrophages derived from C/EBP epsilon-deficient mice or littermate controls	Sex	Cebpe +/+	Cebpe -/-	none
				n=2	n=2
				9.0121	10.3817
				8.2267	9.2319

## Sheet: Supp Figure 4C
	Supp. Figure 4	Experiment description	Mice	Groups and N		Statistical analysis
	C	Expression of Slc11a1 in bone marrow neutrophils derived from C/EBP epsilon-deficient mice or littermate controls	Sex	Cebpe +/+	Cebpe -/-	log transformed data and unpaired two-tailed Student's t test
				n=3	n=3
				29.9	5.23
				41.88	3.31
				43.21	3.77
